# Supplementary material for: Patient and Caregiver Perceptions of Animal Assisted Activity in Orthodontics
Source: Animals (Basel). 2022 Jul 21;12(14):1862. doi: 10.3390/ani12141862 (PMC9312150; doi:10.3390/ani12141862)
Supplement: Supplementary file 1 [file animals-12-01862-s001.zip]

Archive with 2 entries (2 files):
- FinalSupplementalFiles.pdf
- FinalSupplementalTables.pdf
